# Supplementary material for: Tracking in situ checkpoint inhibitor-bound target T cells in patients with checkpoint-induced colitis
Source: Cancer Cell. 2024 May 13;42(5):797–814.e15. doi: 10.1016/j.ccell.2024.04.010 (PMC12979251; doi:10.1016/j.ccell.2024.04.010)
Supplement: Table S1. Patient sample cohort characteristics overview, related to Figure 1 and STAR Methods [file mmc2.xlsx]

## Sheet: Summary of Patient data
Table S1. Patient sample cohort characteristics overview. Related to Figure 1 and STAR Methods

## Sheet: Patient Data
Study Code	Run	Experiment	Chemistry	CITE-Seq	Hashing Code	Disease	Status	Cancer Type	UCEIS	Gender	Age	Lag from Immunotherapy (CPI)	Duration of Inflammation (UC&CPI_I)	Response to treatment	Response to Immunotherapy	Immunotherapy	Other Medication
GI 6275	Slide 2	10X Visium (Spatial Transcriptomics)	N/A	N/A	B6	CPI	Inflamed	Melanoma	UCEIS 4/8	F	74	33	21	Non-response to steroids, responded to infliximab	Response (11/3/21)	Dual therapy	Steroids, Flecainide, Warfarin, Atorvastatin,Bisoprolol, Alendronic acid								Key
GI 6278	Slide 3	10X Visium (Spatial Transcriptomics)	N/A	N/A	B11	CPI	Inflamed	Melanoma		M	30	15	4	Response to single course oral steroids	Non response (22/3/21)	Dual therapy	Steroids, Ramipril, Nystatin.								'Monotherapy'	Nivolumab or Pembrolizumab (anti-PD-1 blockade)
PRISE 31	Slide 1	10X Visium (Spatial Transcriptomics)	N/A	N/A	B3	CPI	Inflamed	Melanoma	Mild Inflammation	M	47	16	13	Non-response to steroids, responded to infliximab	Response (7/9/20)	Dual therapy	Infliximab, Steroids, Carbimazole								'Dual Therapy'	Combined Nivolumab and Ipilimumab (anti-PD-1 and anti-CTLA-4 blockade respectively)
GI 3667 (#1)	Slide 4	10X Visium (Spatial Transcriptomics)	N/A	N/A	C4	CPI	Inflamed	Melanoma	Mild Inflammation	F	46	664	11	Resolved spontaneously with immunotherapy cessation	Response (disease stable)	Monotherapy	Nil								CPI	Patients given Immunotherapy (Checkpoint colitis, inflamed or non-inflamed)
GI 6274	Slide 4	10X Visium (Spatial Transcriptomics)	N/A	N/A	C3	CPI	Inflamed	Melanoma	UCEIS 3/8	F	75	20	41	Non-response to steroids, responded to vedolizumab	Response (26/04/21)	Monotherapy	Steroids, Amitryptypline, Atenolol, Omeprazole, Timodine, Zapain, Furoseimde, Adcal D3								UC	Ulcerative colitis
PRISE 14	Slide 1	10X Visium (Spatial Transcriptomics)	N/A	N/A	B2	CPI	Inflamed	Melanoma	UCEIS 6/8	M	72	64	40	Non-response to steroids and infliximab, responded to vedolizumab	Response (6/8/20)	Monotherapy	Steroids, Omeprazole								HC	Healthy controls
PRISE 23	Slide 2	10X Visium (Spatial Transcriptomics)	N/A	N/A	B7	CPI	Inflamed	Bladder Cancer	UCEIS 2/8	M	74	16	25	Response to single course oral steroids	No comment of response/imaging around time of flexi	Monotherapy	Lansoprazole, Naproxen, Mometasone, Morphine								Steroids	Steroids given for gastrointestinal disease - e.g. intravenous hydrocortisone, oral prednisolone, intravenous methylprednisolone, oral dexamethasone, oral budesonide
GI 6925	Slide 3	10X Visium (Spatial Transcriptomics)	N/A	N/A	B10	Healthy	Not inflamed			F	66	N/A	0				Clopidogrel, Sertraline, Cetirizine, Amlodipine, Atorvastatin, Amitryptyline, Morphine, Adcal D3								N/A	Not applicable
TIP 346	Slide 5 x 2 sections	10X Visium (Spatial Transcriptomics)	N/A	N/A	A1&A2	Healthy	Not inflamed			F	53	N/A	0				Nil
TIP 517	Slide 4	10X Visium (Spatial Transcriptomics)	N/A	N/A	C5	Healthy	Non inflamed			F	41	N/A	0				Nil
BB4652	Slide 4	10X Visium (Spatial Transcriptomics)	N/A	N/A	C2	UC	Inflamed		UCEIS 5/8	M	65	N/A	35				Vedolizumab, Apixaban, Atorvastatin, Ramipril, Bisoprolol
GI 4980	Slide 3	10X Visium (Spatial Transcriptomics)	N/A	N/A	B13	UC	Inflamed		UCEIS 5/8	F	60	N/A	21				Steroids, Ciprofloxacin
GI 6658	Slide 3	10X Visium (Spatial Transcriptomics)	N/A	N/A	B12	UC	Inflamed		UCEIS 5/8	M	55	N/A	124				Nil
GI 6967	Slide 2 x 2 sections	10X Visium (Spatial Transcriptomics)	N/A	N/A	B8 & B9	UC	Inflamed			F	30	N/A	120				Azathioprine, Mesalazine, Ferric Carboxymaltose
GI Cor15 (GI 6264)	Slide 1	10X Visium (Spatial Transcriptomics)	N/A	N/A	B4	UC	Inflamed		UCEIS 3/8	F	53	N/A	33				Pentasa.
GI Cor17 (GI 6266)	Slide 1	10X Visium (Spatial Transcriptomics)	N/A	N/A	B5	UC	Inflamed		UCEIS 3/8	M	33	N/A	21				Seretide.
GI 4069 (20)	Slide 1	CosMx (High resolution Spatial Transcriptomics)	N/A	N/A		CPI	Inflamed	Melanoma	UCEIS 3/8	M	70	11	9	Non-response to steroids and infliximab, responded to vedolizumab	Non response (31/5/19)	Dual therapy	Steroids
GI 4449(28)	Slide 1	CosMx (High resolution Spatial Transcriptomics)	N/A	N/A		CPI	Inflamed	Lung cancer	UCEIS 0/8	M	61	7	151	Non-responsive to steroids and infilixmab, responded to FMT (fecal transplant)	Response (20/3/20)	Monotherapy	Infliximab, Vedolizumab, FMT Tofacitinib
GI 4738(19)	Slide 1	CosMx (High resolution Spatial Transcriptomics)	N/A	N/A		CPI	Inflamed	Lung cancer	UCEIS 4/8	F	67	21	18	Responded to single course of oral steroids	Response (CT 20/1/20)	Monotherapy	Loperamide
GI 4059(15)	Slide 2	CosMx (High resolution Spatial Transcriptomics)	N/A	N/A		CPI	Inflamed	Melanoma	UCEIS 5/8	M	70	31	29	No response to steroids, response to extended course of infliximab	Response (disease stability)	Dual therapy	Steroids, Infliximab
PRISE14(34)	Slide 2	CosMx (High resolution Spatial Transcriptomics)	N/A	N/A		CPI	Inflamed	Melanoma	UCEIS 6/8	M	74	39	10	Non-response to steroids and infliximab, responded to vedolizumab	Response (CT 13/9/19)	Dual therapy	None
GI 3700(20)	Slide 2	CosMx (High resolution Spatial Transcriptomics)	N/A	N/A		CPI	Inflamed	Melanoma	UCEIS 0/8	M	79	78	308	Responded to prolonged course of oral steroids	Non response (CT 25/1/20)	Dual therapy	None
PRISE13(12)	Slide 1	CosMx (High resolution Spatial Transcriptomics)	N/A	N/A		CPI	Not inflamed	Melanoma		M	76	11	N/A		Response (disease stable) (17/5/19)	Monotherapy	None
PRISE12(16)	Slide 1	CosMx (High resolution Spatial Transcriptomics)	N/A	N/A		CPI	Not inflamed	Melanoma		M	60	14	N/A		Response (25/4/19)	Dual therapy	None
PRISE 37(6)	Slide 2	CosMx (High resolution Spatial Transcriptomics), No Data Obtained	N/A	N/A		CPI	Not inflamed	Melanoma		F	63	28	N/A		Non response (CT 11/12/20)	Dual therapy	Steroids, Omeprazole, Sertraline, Tetracosactide
PRISE18(14)	Slide 2	CosMx (High resolution Spatial Transcriptomics)	N/A	N/A		CPI	Not inflamed	Melanoma		M	60	15	N/A		No response assessment as Cycle 1	Dual therapy	Steroids
GI 4685(29)	Slide 2	CosMx (High resolution Spatial Transcriptomics)	N/A	N/A		CPI	Not inflamed	Melanoma		M	62	71	N/A		Response (CT Feb 2020)	Monotherapy	Inflixmab, Steroids
PRISE3 (13)	Slide 1	CosMx (High resolution Spatial Transcriptomics)	N/A	N/A		CPI	Not inflamed	Melanoma		M	72	3	N/A		No comment/imaging available to define response	Dual therapy	None
GI Cor2 (GI4990)	Slide 3	CosMx (High resolution Spatial Transcriptomics)	N/A	N/A		Healthy	Not inflamed			F	36	N/A	N/A				None
GI Cor3 (GI4991)	Slide 3	CosMx (High resolution Spatial Transcriptomics)	N/A	N/A		Healthy	Not inflamed			M	35	N/A	N/A				None
GI Cor12 (GI6261)	Slide 3	CosMx (High resolution Spatial Transcriptomics)	N/A	N/A		Healthy	Not inflamed			F	51	N/A	N/A				Omeprazole, Asprin, Candesartan, Bisoprolol, Atorvastatin, Sertraline
BB 4652	Slide 3	CosMx (High resolution Spatial Transcriptomics)	N/A	N/A		UC	Inflamed		UCEiS 5/8	M	65	N/A	35 days				Vedolizumab
TIP OX 913	Slide 3	CosMx (High resolution Spatial Transcriptomics)	N/A	N/A		UC	Inflamed		UCEiS 5/8	M	47	N/A	91days				Steroids, Mesalazine, Pentasa
TIP 877	Slide 3	CosMx (High resolution Spatial Transcriptomics)	N/A	N/A		UC	Inflamed		UCEIS 4/8	M	70	N/A	Many Years				Steroids
GI 3031 (SA)	CD45(2)	Biopsy CD45+ FACS Sort	3' 10X scRNA	No	N/A	CPI	Inflamed	Melanoma	UCEIS 2/8	M	72	11	25	Non-response to steroids, responded to infliximab	No	Monotherapy	Steroids, Finasteride, Tamsulosin, Morphine, Paracetamol.
GI 3126 (SC)	CD45(2)	Biopsy CD45+ FACS Sort	3' 10X scRNA	No	N/A	CPI	Inflamed	Renal Cancer	UCEIS 2/8	M	75	24	40	Responded to oral steroids, but required 3 courses	Response	Monotherapy	Warfarin, Verapamil, Levothyroxine
GI 3060 (SB)	CD45(2)	Biopsy CD45+ FACS Sort	3' 10X scRNA	No	N/A	CPI	Not inflamed	Melanoma		M	72	2	0		Response	Monotherapy	Nil
GI 3236 (SD)	CD45(2)	Biopsy CD45+ FACS Sort	3' 10X scRNA	No	N/A	CPI	Not Inflamed	Renal Cancer		M	61	43	0		Response (CT 7/9/2018 - stable appearances)	Monotherapy	Steroids
GI 3369 (GI 3726)	CD45(1)	Biopsy CD45+ FACS Sort	3' 10X scRNA	No	N/A	Healthy	Not inflamed			M	23		0				Nil
GI 3409	CD45(1)	Biopsy CD45+ FACS Sort	3' 10X scRNA	No	N/A	Healthy	Not inflamed			F	48		0				Nil
GI 3410	CD45(1)	Biopsy CD45+ FACS Sort	3' 10X scRNA	No	N/A	Healthy	Not inflamed			F	58		0				Amitriptyline, Bendroflumethiazide, Bisoprolol, Simvastatin,Omeprazole
IBD 2218	CD45(1)	Biopsy CD45+ FACS Sort	3' 10X scRNA	No	N/A	UC	Inflamed and Non inflamed		UCEIS 5/8	M	64		40				Pentasa, Mercaptopurine, Cetrizine, Sertraline, Steroids
IBD 2368	CD45(1)	Biopsy CD45+ FACS Sort	3' 10X scRNA	No	N/A	UC	Inflamed and Non inflamed		UCEIS 4/8	M	46		Unclear				Omeprazole, Olsalazine, Mirtazapine, Sertraline, Salofalk Suppositories
IBD 3552	CD45(1)	Biopsy CD45+ FACS Sort	3' 10X scRNA	No	N/A	UC	Inflamed and Non inflamed		UCEIS 5/8	F	31		27				Salofalk Laxido Rigevidon
IBD 3736	CD45(1)	Biopsy CD45+ FACS Sort	3' 10X scRNA	No	N/A	UC	Inflamed and Non inflamed		UCEIS 5/8	M	67		25				Pentasa, Steroids, Ventolin Laxido Amoxicillin
GI 6275	CD3 - Run 1&3	CD3 Sort from Biopsy and Blood	5' 10X scRNA	Yes	HTO_2	CPI	Inflamed	Melanoma	UCEIS 4/8	F	74	33	21	Non-response to steroids, responded to infliximab	Response (11/3/21)	Dual therapy	Steroids, Flecainide, Warfarin, Atorvastatin,Bisoprolol, Alendronic acid
PRISE 14	CD3 - Run 2&3	CD3 Sort from Biopsy and Blood	5' 10X scRNA	Yes	HTO_3	CPI	Inflamed	Melanoma	UCEIS 6/8	M	72	64	40	Non-response to steroids and infliximab, responded to vedolizumab	Response (6/8/20)	Monotherapy	Steroids, Omeprazole
GI 6274	CD3 - Run 1&3	CD3 Sort from Biopsy and Blood	5' 10X scRNA	Yes	HTO_1	CPI	Inflamed	Melanoma	UCEIS 3/8	F	75	20	41	Non-response to steroids, responded to vedolizumab	No comment of response on 23/2/21	Monotherapy	Amitryptyline, Atenlol, Zapain, Furosemide, Omeprazole.
GI 6286	CD3 - Run 2&3	CD3 Sort from Biopsy and Blood	5' 10X scRNA	Yes	HTO_5	Healthy	Non inflamed			M	58		0				Epilim, Clonazepam
TIP 376	CD3 - Run 4&5	CD3 Sort from Biopsy and Blood	5' 10X scRNA	Yes	HTO_1	Healthy	Non inflamed			F	65		0				Nil
TIP 489	CD3 - Run 4&5	CD3 Sort from Biopsy and Blood	5' 10X scRNA	Yes	HTO_3	Healthy	Non Inflamed			M	71		0				Salbutamol, Metformin, Atorvastatin,Gliclazide, Apixaban,Alogliptin
GI 4980	CD3 - Run 1&3	CD3 Sort from Biopsy and Blood	5' 10X scRNA	Yes	HTO_3	UC	Inflamed		UCEIS 5/8	F	60		21				Steroids, Ciprofloxacin
GI 6929	CD3 - Run 2&3	CD3 Sort from Biopsy and Blood	5' 10X scRNA	Yes	HTO_4	UC	Inflamed		UCEIS 4/8	M	42		26				Steroids, Mesalazine
IBD1464	CD3 - Run 4&5	CD3 Sort from Biopsy and Blood	5' 10X scRNA	Yes	HTO_2	UC	Inflamed		UCEIS 5/8	M	58		168				Steroids, Mesalazine
GI 4051	S58(CD45/Str)	Epithelial Enrichment + CD45/Stromal Enrichment	5' 10X scRNA	Yes	HTO_5	CPI	Inflamed	Melanoma	UCEIS 4/8	F	63	71	66	Non-response to steroids, infliximab and vedolizumab, responded to FMT (fecal transplant)	Response (CT 29/3/19)	Dual therapy	Infliximab, Steroids, Omeprazole, Co-Trimoxazole, Levothyroxine, Dermovate.
GI 4442	S32(CD45/Str)	Epithelial Enrichment + CD45/Stromal Enrichment	5' 10X scRNA	Yes	HTO_4	CPI	Inflamed	Renal Cancer	UCEIS 2/8	M	82	23	11	Responded to single course of oral steroids	Non response (CT 9/9/19)	Dual therapy	Steroids, Dalteparin, Risedronate, Bisoprolo, Paracetamol.
GI 3662	S31(Epi), S32(CD45/Str)	Epithelial Enrichment + CD45/Stromal Enrichment	5' 10X scRNA	Yes	HTO_5	CPI	Not Inflamed	Melanoma		F	29	28	0		Response (CT Sept 18 - stable)	Dual therapy	Steroids, Ranitidine, Propranolol
GI 4449	S58(CD45/Str)	Epithelial Enrichment + CD45/Stromal Enrichment	5' 10X scRNA	Yes	HTO_4	CPI	Inflamed	Lung Cancer	UCEIS 5/8	M	61	71	65	Non-responsive to steroids and infilixmab, responded to FMT (fecal transplant)	Oncology Rx elsewhere	Monotherapy	Infliximab, Steroids, Omeprazole
TIP 332	S31(Epi), S32(CD45/Str)	Epithelial Enrichment + CD45/Stromal Enrichment	5' 10X scRNA	Yes	HTO_1	Healthy	Not Inflamed			F	36		0				Paracetamol
GI 4379	S58(CD45/Str)	Epithelial Enrichment + CD45/Stromal Enrichment	5' 10X scRNA	Yes	HTO_3	UC	Inflamed		UCEIS 3/8	F	66		Unclear				Ursofalk
IBD 3778	S31(Epi), S32(CD45/Str)	Epithelial Enrichment + CD45/Stromal Enrichment	5' 10X scRNA	Yes	HTO_2	UC	Inflamed		UCEIS 6/8	M	38		34				Omeprazole, azathioprine
IBD 3778	S31(Epi), S32(CD45/Str)	Epithelial Enrichment + CD45/Stromal Enrichment	5' 10X scRNA	Yes	HTO_3	UC	Not Inflamed			M	38		0				Omeprazole, azathioprine
GI 3152	S13(CD45/Str)	Epithelial Enrichment + CD45/Stromal Enrichment + PBMC (All Lymphocytes)	5' 10X scRNA	Yes	HTO_4	CPI	Inflamed	Melanoma	UCEIS 6/8	M	68	14	8	Non-response to steroids, partial response to infliximab. Cancer progression prevented further escalation	Non response (disease progression March 2018)	Dual therapy	Steroids, Amlodipine, Ramipril, Simvastatin, Omeprazole
GI 4059	S2(Epi), S3(CD45/Str), S1(PBMC)	Epithelial Enrichment + CD45/Stromal Enrichment + PBMC (All Lymphocytes)	5' 10X scRNA	Yes	HTO_4	CPI	Inflamed	Melanoma	UCEIS 5/8	M	70	31	29	No response to steroids, response to extended course of infliximab	Response (disease stable)	Dual therapy	Steroids, Ramipril, Warfarin
GI 4069	S37(Epi), S38(CD45/Str), S43(PBMC)	Epithelial Enrichment + CD45/Stromal Enrichment + PBMC (All Lymphocytes)	5' 10X scRNA	Yes	HTO_3	CPI	Inflamed	Melanoma	UCEIS 4/8	M	71	11	10	Non-response to steroids and infliximab, responded to vedolizumab	Non response (31/5/19)	Dual therapy	Steroids, Atorvastatin, Salbutamol and Steroid Inhaler.
GI 4158	S22(Epi), S23(CD45/Str), S21(PBMC)	Epithelial Enrichment + CD45/Stromal Enrichment + PBMC (All Lymphocytes)	5' 10X scRNA	Yes	HTO_4	CPI	Inflamed	Melanoma	UCEIS 6/8	M	68	59	23	Non-response to steroids and MMF, responded to infliximab	Non response (CT 28/8/19)	Dual therapy	Steroids, Mycophenolate Mofetil, Omeprazole, Paracetamol, Codeine, Phenytoin, Levetiracetam,
GI 4680	S51(Epi), S52(CD45/Str), S44(PBMC)	Epithelial Enrichment + CD45/Stromal Enrichment + PBMC (All Lymphocytes)	5' 10X scRNA	Yes	HTO_3	CPI	Not Inflamed	Melanoma		M	68	113	0		Non response (CT 4/2/20 - disease progression)	Dual therapy	Infliximab, Steroids, Amlodipine, B12 injections 3 monthly
PRISE 1	S3(CD45/Str), S1(PBMC)	Epithelial Enrichment + CD45/Stromal Enrichment + PBMC (All Lymphocytes)	5' 10X scRNA	Yes	HTO_5	CPI	Not Inflamed	Melanoma		F	55	39	0		Response (CT 18/1/19)	Dual therapy	Steroids, Paracetamol, Codeine, Levothyroxine, Omeprazole
PRISE 11	S22(Epi), S23(CD45/Str), S21(PBMC)	Epithelial Enrichment + CD45/Stromal Enrichment + PBMC (All Lymphocytes)	5' 10X scRNA	Yes	HTO_5	CPI	Not Inflamed	Melanoma		F	74	15	0		Partial response (PET 30/5/19)	Dual therapy	Steroids, Statin, Omeprazole
PRISE 12	S13(CD45/Str)	Epithelial Enrichment + CD45/Stromal Enrichment + PBMC (All Lymphocytes)	5' 10X scRNA	Yes	HTO_5	CPI	Not Inflamed	Melanoma		M	60	14	0		Response (25/4/19)	Dual therapy	Citalopram, Aspirin, Amlodipine, Atorvastatin, Tamsulosin.
GI 2935	S51(Epi), S52(CD45/Str), S44(PBMC)	Epithelial Enrichment + CD45/Stromal Enrichment + PBMC (All Lymphocytes)	5' 10X scRNA	Yes	HTO_2	CPI	Inflamed	Lung Cancer	UCEIS 1/8	M	73	17	10	Responded to single course of oral steroids	Response	Monotherapy	Amitryptiline, Aspirin, Clenil Modulite, Finasteride, Simvastatin, Tamsulosin, Inhalers
GI 3052	S37(Epi), S38(CD45/Str), S43(PBMC)	Epithelial Enrichment + CD45/Stromal Enrichment + PBMC (All Lymphocytes)	5' 10X scRNA	Yes	HTO_1	CPI	Inflamed	Melanoma	UCEIS 1/8	F	44	8	15	Spontaneously improved without treatment after stopping immunotherapy	Response (disease stable) (28.03.18)	Monotherapy	Nil
GI 4738	S51(Epi), S52(CD45/Str), S44(PBMC)	Epithelial Enrichment + CD45/Stromal Enrichment + PBMC (All Lymphocytes)	5' 10X scRNA	Yes	HTO_1	CPI	Inflamed	Lung Cancer	UCEIS 4/8	F	67	21	18	Responded to single course of oral steroids	Response (CT 20/1/20)	Monotherapy	Loperamide only
PRISE 5	S38(CD45/Str), S43(PBMC)	Epithelial Enrichment + CD45/Stromal Enrichment + PBMC (All Lymphocytes)	5' 10X scRNA	Yes	HTO_2	CPI	Inflamed	Renal Cancer	UCEIS 4/8	M	49	28	<52 days	Responded to single course of oral steroids	Response (CT 14/9/19)	Monotherapy	Amitryptyline, Gabapentin, Levothyroxine, Morphine, Venlafaxine,
GI 3128	S51(Epi), S52(CD45/Str), S44(PBMC)	Epithelial Enrichment + CD45/Stromal Enrichment + PBMC (All Lymphocytes)	5' 10X scRNA	Yes	HTO_4	CPI	Not Inflamed	Melanoma		M	72	19	0		Response (CT May 2018)	Monotherapy	Mometasone cream
GI 4448	S37(Epi), S38(CD45/Str), S43(PBMC)	Epithelial Enrichment + CD45/Stromal Enrichment + PBMC (All Lymphocytes)	5' 10X scRNA	Yes	HTO_5	CPI	Not Inflamed	Melanoma		F	67	11	0		Non response (CT 26/10/19)	Monotherapy	Steroids, Abatacept, Dosulepin, Inhalers
PRISE 13	S51(Epi), S52(CD45/Str), S44(PBMC)	Epithelial Enrichment + CD45/Stromal Enrichment + PBMC (All Lymphocytes)	5' 10X scRNA	Yes	HTO_5	CPI	Not inflamed	Melanoma		M	76	11	0		Response (disease stable) (17/5/19)	Monotherapy	Atorvastatin, co-codamol, gliclazide, metformin, mariosea XL, tamsulosin, quinine, omeprazole
PRISE 4	S37(Epi), S38(CD45/Str), S43(PBMC)	Epithelial Enrichment + CD45/Stromal Enrichment + PBMC (All Lymphocytes)	5' 10X scRNA	Yes	HTO_4	CPI	Not inflamed	Melanoma		M	74	7	0		Non response (CT April 2019 - closest imaging)	Monotherapy	Rivaroxaban, Lisinopril, Omeprazole, Bisoprolo, Bendroflumethiazide
TIP 200	S22(Epi), S23(CD45/Str), S21(PBMC)	Epithelial Enrichment + CD45/Stromal Enrichment + PBMC (All Lymphocytes)	5' 10X scRNA	Yes	HTO_1	Healthy	Not inflamed			F	30		0				Nil
TIP 246	S12(Epi), S13(CD45/Str)	Epithelial Enrichment + CD45/Stromal Enrichment + PBMC (All Lymphocytes)	5' 10X scRNA	Yes	HTO_1	Healthy	Not Inflamed			F	63		0				Vit D, Omeprazole, lymecycline
TIP 278	S2(Epi), S3(CD45/Str), S1(PBMC)	Epithelial Enrichment + CD45/Stromal Enrichment + PBMC (All Lymphocytes)	5' 10X scRNA	Yes	HTO_1	Healthy	Not inflamed			F	70		0				Risedronate, atorvastatin, cholecalciferol, rabeprazole
GI 4381	S22(Epi), S23(CD45/Str), S21(PBMC)	Epithelial Enrichment + CD45/Stromal Enrichment + PBMC (All Lymphocytes)	5' 10X scRNA	Yes	HTO_2	UC	Inflamed		UCEIS 4/8	F	74		54				Azathioprine, Steroids, calci-D, laxido
IBD 3350	S12(Epi), S13(CD45/Str)	Epithelial Enrichment + CD45/Stromal Enrichment + PBMC (All Lymphocytes)	5' 10X scRNA	Yes	HTO_2	UC	Inflamed		UCEIS 4/8	M	28		146				Olsalazine. Pentasa, Ventolin, Pelia
IBD 3947	S2(Epi), S3(CD45/Str), S1(PBMC)	Epithelial Enrichment + CD45/Stromal Enrichment + PBMC (All Lymphocytes)	5' 10X scRNA	Yes	HTO_2	UC	Inflamed		UCEIS 3/8	M	68		Unclear				Losartan, folic acid, pentasa, spiriva, allopurinol, statin
GI 4381	S22(Epi), S23(CD45/Str)	Epithelial Enrichment + CD45/Stromal Enrichment + PBMC (All Lymphocytes)	5' 10X scRNA	Yes	HTO_3	UC	Not Inflamed			F	74		54				Azathioprine,Steroids, calci-D, laxido
IBD 3350	S12(Epi), S13(CD45/Str)	Epithelial Enrichment + CD45/Stromal Enrichment + PBMC (All Lymphocytes)	5' 10X scRNA	Yes	HTO_3	UC	Not Inflamed			M	28		146				Olsalazine. Pentasa, Ventolin, Pelia
IBD 3947	S2(Epi), S3(CD45/Str)	Epithelial Enrichment + CD45/Stromal Enrichment + PBMC (All Lymphocytes)	5' 10X scRNA	Yes	HTO_3	UC	Not Inflamed			M	68		Unclear				Losartan, folic acid, pentasa, spiriva, allopurinol, statin
GI 3692	scRNA seq	scRNAseq with Non-comp PD1	5'10X scRNA	Yes	HTO_1	CPI	Inflamed	Lung Cancer	UCEIS 5/8	M	67	21	3	Non-response to steroids, response to infliximab	Non response (CT 28/1/19)	Monotherapy	None
GI 6852	scRNA seq	scRNAseq with Non-comp PD1	5'10X scRNA	Yes	HTO_2	CPI	Inflamed	Melanoma	UCEIS 2-3/8	F	53	27	21	Responded to single course of oral steroids	Response (CT Sept 22)	Dual therapy	Omeprazole
GI 4740	scRNA seq	scRNAseq with Non-comp PD1	5'10X scRNA	Yes	HTO_2	CPI	Inflamed	Melanoma	UCEIS 3/8	M	50	15	7	Responded to prolonged course of oral steroids	No response (CT April 2020)	Dual therapy	Steroids
PRISE 50	scRNA seq	scRNAseq with Non-comp PD1	5'10X scRNA	Yes	HTO_3	CPI	Inflamed	Melanoma	UCEIS 4/8	M	70	16	4	Responded to single course of oral steroids	Response (CT August 21)	Dual therapy	No steroids, Apixaban, Loperamide
GI 4685	scRNA seq	scRNAseq with Non-comp PD1	5'10X scRNA	Yes	HTO_1	CPI	Inflamed	Melanoma	UCEIS 2/8	M	52	11	9	Non-response to steroids, response to infliximab	Response (CT Feb 2020)	Monotherapy	None
PRISE 52	scRNA seq	scRNAseq with Non-comp PD1	5'10X scRNA	Yes	HTO_5	CPI	Not inflamed	Mesothelioma	0	M	71	13	8		Partial Response (CT March 22)	Dual therapy	Steroids, Doxazosin, Finasteride, Atorgastation
PRISE 22	scRNA seq	scRNAseq with Non-comp PD1	5'10X scRNA	Yes	HTO_4	CPI	Not inflamed	Melanoma	0	M	69	6	3		Response (April 2020)	Dual therapy	Steroids
GI 4373	scRNA seq	scRNAseq with Non-comp PD1	5'10X scRNA	Yes	HTO_5	CPI	Not inflamed	Melanoma	0	M	63	28	8		No response (CT April 2021)	Monotherapy	None
GI 4069	scRNA seq	scRNAseq with Non-comp PD1	5'10X scRNA	Yes	HTO_4	CPI	Not inflamed	Lung Cancer	0	F	70	25	9		Non response (31/5/19)	Monotherapy	None
PRISE 15	scRNA seq	scRNAseq with Non-comp PD1	5'10X scRNA	Yes	HTO_3	CPI	Not inflamed	Melanoma	0	M	55	24	N/A		Response (CT/MR Nov 2019)	Monotherapy	None
TIP 321/ IBD 923	scRNA seq	scRNAseq with Non-comp PD1	5'10X scRNA	Yes	HTO_6	UC	Inflamed		UCEIS 3/8	M	58	N/A	53				Relvar, Steroids, ACPIrete D3
GI 5696	scRNA seq	scRNAseq with Non-comp PD1	5'10X scRNA	Yes	HTO_6	UC	Inflamed		UCEIS 2/8	M	69	N/A	240				Clopidogrel, Indapamide, Atorvastatin, Pentasa, Fexofenadine, Chlorpheniramine, Vedolizumab
4055(23)	NA	Haematoxylin & Eosin follicle quantification	N/A	N/A	N/A	CPI	Inflamed	Melanoma	UCEIS 3/8	M	70	40	38		Partial response (CT 3/7/19)	Dual therapy	Steroids, Infliximab
4055(26)	NA	Haematoxylin & Eosin follicle quantification	N/A	N/A	N/A	CPI	Inflamed	Melanoma	UCEIS 3/8	M	70	78	76		Partial response (CT 3/7/19)	Dual therapy	Steroids, Infliximab
PRISE14(34)	NA	Haematoxylin & Eosin follicle quantification	N/A	N/A	N/A	CPI	Inflamed	Melanoma	UCEIS 5/8	M	72	39	10		Response (CT 13/9/19)	Dual therapy	Steroids
3692 (6)	NA	Haematoxylin & Eosin follicle quantification	N/A	N/A	N/A	CPI	Inflamed	Lung Cancer	UCEIS 5/8	M	67	21	3		Response (CT 28/1/19)	Monotherapy	Nil
4449(28)	NA	Haematoxylin & Eosin follicle quantification	N/A	N/A	N/A	CPI	Inflamed	Lung Cancer	UCEIS 0/8	M	61	7	151		Response (20/3/20)	Monotherapy	Infliximab, Vedolizumab, FMT Tofacitinib
4310 (10)	NA	Haematoxylin & Eosin follicle quantification	N/A	N/A	N/A	CPI	Inflamed	Melanoma	UCEIS 0/8	M	70	119	82		Response (Stable CT Jan 20)	Monotherapy	Steroids
4310 (30)	NA	Haematoxylin & Eosin follicle quantification	N/A	N/A	N/A	CPI	Inflamed	Melanoma	UCEIS 0/8	M	70	7	10		Response (Stable MRI 20.9.22)	Monotherapy	Steroids
4059 (15)	NA	Haematoxylin & Eosin follicle quantification	N/A	N/A	N/A	CPI	Inflamed	Melanoma	UCEIS 5/8	M	70	31	29		Response (disease stability)	Dual therapy	Steroids, Infliximab
4054(24)	NA	Haematoxylin & Eosin follicle quantification	N/A	N/A	N/A	CPI	Inflamed	Melanoma	UCEIS 5/8	M	73	15	12		Response (CT 13/8/19 - closest imaging/comment to FS)	Dual therapy	Steroids
4054(38)	NA	Haematoxylin & Eosin follicle quantification	N/A	N/A	N/A	CPI	Inflamed	Melanoma	UCEIS 0/8	M	73	110	107		Response	Dual therapy	Steroids, Infliximab
4051(3)	NA	Haematoxylin & Eosin follicle quantification	N/A	N/A	N/A	CPI	Inflamed	Melanoma	UCEIS 0/8	F	64	304	216		Response	Dual therapy	Infliximab, Steroids, Vedolizumab, FMT
4051(14)	NA	Haematoxylin & Eosin follicle quantification	N/A	N/A	N/A	CPI	Inflamed	Melanoma	UCEIS 4/8	F	63	71	66	Non-response to steroids, infliximab and vedolizumab, responded to FMT (fecal transplant)	Response (CT 29/3/19)	Dual therapy	Infliximab, Steroids, Omeprazole, Co-Trimoxazole, Levothyroxine, Dermovate.
3700(20)	NA	Haematoxylin & Eosin follicle quantification	N/A	N/A	N/A	CPI	Inflamed	Melanoma	UCEIS 0/8	M	79	78	308	Responded to prolonged course of oral steroids	Non response (CT 25/1/20)	Dual therapy	None
3700(5)	NA	Haematoxylin & Eosin follicle quantification	N/A	N/A	N/A	CPI	Inflamed	Melanoma	UCEIS 1/8	M	48	9	6		No comment/imaging available to define response	Dual therapy	Nil
4449(5)	NA	Haematoxylin & Eosin follicle quantification	N/A	N/A	N/A	CPI	Inflamed	Lung Cancer	UCEIS 5/8	M	65	69	26		Oncology Rx elsewhere	Monotherapy	Steroids, Infliximab
PRISE14(1)	NA	Haematoxylin & Eosin follicle quantification	N/A	N/A	N/A	CPI	Inflamed	Melanoma	UCEIS 5/8	M	72	114	90		Response (21/9/20)	Monotherapy	Steroids, Infliximab
4059 (28)	NA	Haematoxylin & Eosin follicle quantification	N/A	N/A	N/A	CPI	Inflamed	Melanoma	UCEIS 5/8	M	70	95	93		Response (disease stable scan May 2019)	Dual therapy	Steroids, Infliximab
3593	NA	Haematoxylin & Eosin follicle quantification	N/A	N/A	N/A	Healthy	Not inflamed						N/A
3599	NA	Haematoxylin & Eosin follicle quantification	N/A	N/A	N/A	Healthy	Not inflamed						N/A
TIP 289	NA	Haematoxylin & Eosin follicle quantification	N/A	N/A	N/A	Healthy	Not inflamed			M	31		N/A				None
GI COR2 (GI 4990)	NA	Haematoxylin & Eosin follicle quantification	N/A	N/A	N/A	Healthy	Not inflamed			F	36		N/A				None
GI COR3 (GI 4991)	NA	Haematoxylin & Eosin follicle quantification	N/A	N/A	N/A	Healthy	Not inflamed			M	35		N/A				None
GI Cor10 (GI 6259)	NA	Haematoxylin & Eosin follicle quantification	N/A	N/A	N/A	Healthy	Not inflamed			M	45		N/A				Vancomycin, Metronidazole, Amitrptyline, Baclofen, Adcal D3, Fluoxetine, Gabapentin
GI COR12 (GI 6261)	NA	Haematoxylin & Eosin follicle quantification	N/A	N/A	N/A	Healthy	Not inflamed			F	51		N/A				Omeprazole, Asprin, Candesartan, Bisoprolol, Atorvastatin, Sertraline
2861	NA	Haematoxylin & Eosin follicle quantification	N/A	N/A	N/A	UC	Inflamed		UCEIS 4/8	F	50		46				Pentasa, Salofalk enema
3349	NA	Haematoxylin & Eosin follicle quantification	N/A	N/A	N/A	UC	Inflamed		UCEIS 5/8	F	67		36				Salofalk suppositories
2174	NA	Haematoxylin & Eosin follicle quantification	N/A	N/A	N/A	UC	Inflamed		UCEIS 6/8	M	29		798				Vedolizumab, Pentasa, Azathioprine, Ursodeoxycholic acid
1497	NA	Haematoxylin & Eosin follicle quantification	N/A	N/A	N/A	UC	Inflamed		UCEIS 3/8	M	57		824				Asacol, Omeprazole 20mg OD
3643	NA	Haematoxylin & Eosin follicle quantification	N/A	N/A	N/A	UC	Inflamed		UCEIS 6/8	F	49		50				Steroids, Asacol
TC65	NA	Haematoxylin & Eosin follicle quantification	N/A	N/A	N/A	UC	Inflamed		UCEIS 1/8	F	37		79				Sulfasalazine, Steroids
46570/16	NA	Haematoxylin & Eosin follicle quantification	N/A	N/A	N/A	UC	Inflamed		UCEIS 6/8				Unavailable
3328	NA	Haematoxylin & Eosin follicle quantification	N/A	N/A	N/A	UC	Inflamed		UCEIS 2/8	F	29		325				None
28473/16	NA	Haematoxylin & Eosin follicle quantification	N/A	N/A	N/A	UC	Inflamed		UCEIS 6/8				Unavailable
4652	NA	Haematoxylin & Eosin follicle quantification	N/A	N/A	N/A	UC	Inflamed		UCEIS 5/8	M	64		35				Vedolizumab, Steroids, Apixaban, Atorvastatin, Bisoprolol, Ramipril, Sitagliptin, Spironolactone, Omeprazole, Adcal D3
TYNE14	NA	Haematoxylin & Eosin follicle quantification	N/A	N/A	N/A	UC	Inflamed			F	61		Unavailable				Propranolol
3592	NA	Haematoxylin & Eosin follicle quantification	N/A	N/A	N/A	UC	Inflamed		UCEIS 7/8	F	47		42				Steroids, Pentasa
GI 3691 (17)	N/A	Immunofluorescence	CD163 FABP1 DAPI	NA	NA	CPI	Inflamed	Melanoma	UCEIS 1/8	F	68		5		Non response (CT 23/4/19)	Monotherapy	Steroids, Sando-K
GI 4310(10)	N/A	Immunofluorescence	CD163 FABP1 DAPI	NA	NA	CPI	Inflamed	Melanoma	UCEIS 0/8	M	70	119	82		Response (Stable CT Jan 20)	Monotherapy	Steroids
GI 4449(5)	N/A	Immunofluorescence	CD163 FABP1 DAPI	NA	NA	CPI	Inflamed	Lung Cancer	UCEIS 5/8	M	65	69	26		Oncology Rx elsewhere	Monotherapy	Steroids, Infliximab
GI 4449(28)	N/A	Immunofluorescence	CD163 FABP1 DAPI	NA	NA	CPI	Inflamed	Lung Cancer	UCEIS 0/8	M	61	7	151		Response (20/3/20)	Monotherapy	Infliximab, Vedolizumab, FMT Tofacitinib
GI PRISE14(34)	N/A	Immunofluorescence	CD163 FABP1 DAPI	NA	NA	CPI	Inflamed	Melanoma	UCEIS 6/8	M	72		10		Response (CT 13/9/19)	Dual therapy	Steroids, Omeprazole
GI PRISE14(1)	N/A	Immunofluorescence	CD163 FABP1 DAPI	NA	NA	CPI	Inflamed	Melanoma	UCEIS 5/8	M	74		400		Response (21/9/20)	Dual therapy	Steroids and Infliximab
GI 4310(30)	N/A	Immunofluorescence	CD163 FABP1 DAPI	NA	NA	CPI	Inflamed	Melanoma	UCEIS 0/8	M	70	7	10		Response (Stable MRI 20.9.22)	Monotherapy	Steroids
GI 4055(23)	N/A	Immunofluorescence	CD163 FABP1 DAPI; CD163 FOXP3 DAPI	NA	NA	CPI	Inflamed	Melanoma	UCEIS 3/8	M	70	40	38		Partial response (CT 3/7/19)	Dual therapy	Steroids, Infliximab
GI 4055(26)	N/A	Immunofluorescence	CD163 FABP1 DAPI; CD163 FOXP3 DAPI	NA	NA	CPI	Inflamed	Melanoma	UCEIS 3/8	M	70	78	76		Partial response (CT 3/7/19)	Dual therapy	Steroids, Infliximab
GI 4054(38)	N/A	Immunofluorescence	CD163 FABP1 DAPI; CD163 FOXP3 DAPI	NA	NA	CPI	Inflamed	Melanoma	UCEIS 0/8	M	73		107		Response	Dual therapy
GI 4051(14)	N/A	Immunofluorescence	CD163 FABP1 DAPI	NA	NA	CPI	Inflamed	Melanoma	UCEIS 4/8	F	63		58		Response (CT 29/3/2019)	Dual therapy	Steroids, Infliximab.
GI 3700(5)	N/A	Immunofluorescence	CD163 FABP1 DAPI; CD163 FOXP3 DAPI	NA	NA	CPI	Inflamed	Melanoma	UCEIS 1/8	M	48	9	6		No comment/imaging available to define response	Dual therapy	Nil
GI 4051(3)	N/A	Immunofluorescence	CD163 FOXP3 DAPI	NA	NA	CPI	Inflamed	Melanoma	Very mild	F	63		216		Response (CT Sept 2019)	Dual therapy	Steroids, Vedolizumab, FMT.
GI 3700(20)	N/A	Immunofluorescence	CD163 FOXP3 DAPI	NA	NA	CPI	Inflamed	Melanoma	UCEIS 0	M	79	78	308	Responded to prolonged course of oral steroids	Non response (CT 25/1/20)	Dual therapy	None
GI 4054(24)	N/A	Immunofluorescence	CD163 FOXP3 DAPI	NA	NA	CPI	Inflamed	Melanoma	UCEIS 5/8	M	73	15	12		Response (CT 13/8/19 - closest imaging/comment to FS)	Dual therapy	Steroids
GI 4059(15)	N/A	Immunofluorescence	CD163 FOXP3 DAPI	NA	NA	CPI	Inflamed	Melanoma	UCEIS 5/8	M	70	31	29		Response (disease stability)	Dual therapy	Steroids, Infliximab
GI Cor10 (GI 6259)	N/A	Immunofluorescence	CD163 FABP1 DAPI; CD163 FOXP3 DAPI	NA	NA	Healthy	Not inflamed			M	45		N/A				Vancomycin, Metronidazole, Amitrptyline, Baclofen, Adcal D3, Fluoxetine, Gabapentin
GI 2863	N/A	Immunofluorescence	CD163 FABP1 DAPI; CD163 FOXP3 DAPI	NA	NA	Healthy	Not inflamed
GI 3560	N/A	Immunofluorescence	CD163 FABP1 DAPI	NA	NA	Healthy	Not inflamed
GI COR3 (GI 4991)	N/A	Immunofluorescence	CD163 FABP1 DAPI; CD163 FOXP3 DAPI	NA	NA	Healthy	Not inflamed			M	35		N/A				None
GI COR2 (GI 4990)	N/A	Immunofluorescence	CD163 FABP1 DAPI; CD163 FOXP3 DAPI	NA	NA	Healthy	Not inflamed			F	36		N/A				None
GI COR12 (GI 6261)	N/A	Immunofluorescence	CD163 FABP1 DAPI; CD163 FOXP3 DAPI	NA	NA	Healthy	Not inflamed			F	51		N/A				Omeprazole, Asprin, Candesartan, Bisoprolol, Atorvastatin, Sertraline
GI 3349	N/A	Immunofluorescence	CD163 FOXP3 DAPI	NA	NA	UC	Inflamed		UCEIS 5/8	F	70						Nil
BB4652	N/A	Immunofluorescence	CD163 FABP1 DAPI; CD163 FOXP3 DAPI	NA	NA	UC	Inflamed		UCEIS 5/8	M	65		35				Vedolizumab, Apixaban, Atorvastatin, Ramipril, Bisoprolol
IBD 3592	N/A	Immunofluorescence	CD163 FABP1 DAPI; CD163 FOXP3 DAPI	NA	NA	UC	Inflamed		UCEIS 7/8	F	47		42				Steroids, Pentasa
GI2837	N/A	Immunofluorescence	CD163 FABP1 DAPI	NA	NA	UC	Inflamed		UCEIS 2/8	M	66		26				No treatment
IBD 2174	N/A	Immunofluorescence	CD163 FABP1 DAPI; CD163 FOXP3 DAPI	NA	NA	UC	Inflamed		UCEIS 6/8	M	29		798				Vedolizumab, Pentasa, Azathioprine, Ursodeoxycholic acid
TIP TYNE 14	N/A	Immunofluorescence	CD163 FABP1 DAPI; CD163 FOXP3 DAPI	NA	NA	UC	Inflamed
GI 2935	N/A	FACS	Bound cell analysis	NA	NA	CPI	Inflamed	Lung cancer	UCEIS 1/8	M	73	17	10		Response	Monotherapy	Amitryptiline, Aspirin, Clenil Modulite, Finasteride, Simvastatin, Tamsulosin, Inhalers
GI 3031	N/A	FACS	Bound cell analysis	NA	NA	CPI	Inflamed	Melanoma	Mild Inflammation	M	72	11	16		Non-response	Monotherapy	Steroids, Finasteride, Tamsulosin, Morphine, Paracetamol.
GI 4680	N/A	FACS	Bound cell analysis	NA	NA	CPI	Inflamed	Melanoma	UCEIS 5/8	M	68	42	12		Non-response	Dual therapy	Infliximab, Steroids, Amlodipine, B12 injections 3 monthly
GI 3032	N/A	FACS	Bound cell analysis	NA	NA	CPI	Inflamed	Melanoma	UCEIS 2/8	M	70	64	17		Response	Dual therapy	Infliximab, Steroids
GI 4859	N/A	FACS	Bound cell analysis	NA	NA	CPI	Inflamed	Melanoma	UCEIS 2/8	F	37	18	13		Response	Dual therapy	Steroids, Omeprazole, Naproxen
GI 3061	N/A	FACS	Bound cell analysis,not subset analysis	NA	NA	CPI	Inflamed	Melanoma	UCEIS 1/8	M	57	13	2		Non-response	Dual therapy	None
PRISE 23	N/A	FACS	Duration analysis only	NA	NA	CPI	Inflamed	Bladder Cancer	UCEIS 2/8	M	74	40	21		Non-response	Monotherapy	Lansoprazole, Naproxen, Mometasone cream, Morphine
GI Cor21	N/A	FACS	Duration analysis only	NA	NA	CPI	Not inflamed	Melanoma		M	75	456	N/A		Response	Monotherapy
GI Cor18	N/A	FACS	Bound cell analysis	NA	NA	CPI	Inflamed	Melanoma	UCEIS 0/8	M	39	4	49		Non-response	Monotherapy	Steroids
GI 7635	N/A	FACS	Bound cell analysis	NA	NA	CPI	Inflamed	Melanoma	UCEIS 0/8	F	82	43	29		Non-response	Monotherapy	Lisinopril, Bisoprolol, Rivaroxaba, Lansoprazole, Atorvastatin
GI 6914	N/A	FACS	Bound cell analysis	NA	NA	CPI	Inflamed	Melanoma	UCEIS 1/8	F	55	37	32		Response	Monotherapy	Steroids
GI 4378	N/A	FACS	Bound cell analysis	NA	NA	CPI	Inflamed	Lung Cancer	UCEIS 0/8	F	66	35	45		Non-response	Monotherapy	None
GI 4449	N/A	FACS	Bound cell analysis	NA	NA	CPI	Inflamed	Lung Cancer	UCEIS 5/8	M	61	69	26		Response	Monotherapy	Infliximab, Steroids
GI 4303	N/A	FACS	Bound cell analysis	NA	NA	CPI	Inflamed	Prostate cancer	UCEIS 2/8	M	68	81	7		Non-response	Monotherapy	Steroids
GI 4449	N/A	FACS	Bound cell analysis	NA	NA	CPI	Inflamed	Lung Cancer	UCEIS 4/8	M	61	152	109		Response	Monotherapy	Infliximab, FMT
GI 4303	N/A	FACS	Bound cell analysis	NA	NA	CPI	Inflamed	Prostate cancer	UCEIS 0/8	M	68	160	30		Non-response	Monotherapy	None
GI 4051	N/A	FACS	Bound cell analysis	NA	NA	CPI	Inflamed	Melanoma	UCEIS 0/8	F	64	304	216		Response	Dual therapy	Infliximab, Steroids, Vedolizumab, FMT
TIP 301	N/A	FACS	Nivolumab binding in vitro	NA	NA	Healthy	Not inflamed	N/A	N/A	M	52						None
TIP 381	N/A	FACS	Nivolumab binding in vitro	NA	NA	Healthy	Not inflamed	N/A	N/A	F	34						Zopiclone
GI 6878	N/A	FACS	Nivolumab binding in vitro	NA	NA	Healthy	Not inflamed	N/A	N/A	F	68						Loperamide, Polyethylene Glycol, Temazepam, Fexofenadine, Lercanidipine, Losartan, Sodium Cromoglycate eye drops
TIP 599	N/A	FACS	Nivolumab binding in vitro	NA	NA	Healthy	Not inflamed	N/A	N/A	M	64						None
TIP 617	N/A	FACS	Nivolumab binding in vitro	NA	NA	Healthy	Not inflamed	N/A	N/A	M	50						Pregabalin, Citalopram
GI 7936	N/A	FACS	Nivolumab binding in vitro	NA	NA	Healthy	Not inflamed	N/A	N/A	F	68						Salbutamol, Simvastatin, Levothyroxine, Evacol D3, Lasnoprazole
GI4055(23)	N/A	Immunofluorescence	Bound cell validation (CD3 IGG4 DAPI)	N/A	N/A	CPI	Inflamed	Melanoma	UCEIS 3/8	M	70	40	38		Partial response (3/7/19)	Dual therapy
Prise 14(21)	N/A	Immunofluorescence	Bound cell validation (CD3 IGG4 DAPI)	N/A	N/A	CPI	Inflamed	Melanoma	UCEIS 1/8	M	72	8	109		No comment on response	Dual therapy
Prise14(34)	N/A	Immunofluorescence	Bound cell validation (CD3 IGG4 DAPI)	N/A	N/A	CPI	Inflamed	Melanoma	UCEIS 6/8	M	72	39	10		Response (CT 13/9/19)	Dual therapy
4051 (14)	N/A	Immunofluorescence	Bound cell validation (CD3 IGG4 DAPI)	N/A	N/A	CPI	Inflamed	Melanoma	UCEIS 4/8	F	68	73	58		Response (CT 29/3/19)	Dual therapy
4054(24)	N/A	Immunofluorescence	Bound cell validation (CD3 IGG4 DAPI)	N/A	N/A	CPI	Inflamed	Melanoma	UCEIS 5/8	M	73	15	12		Response (CT 13/8/19 - closest imaging/comment to FS)	Dual therapy	Steroids
4069 (20)	N/A	Immunofluorescence	Bound cell validation (CD3 IGG4 DAPI)	N/A	N/A	CPI	Inflamed	Melanoma	UCEIS 3/8	M	70	11	9		Non response (31/5/19)	Dual therapy
4449(5)	N/A	Immunofluorescence	Bound cell validation (CD3 IGG4 DAPI)	N/A	N/A	CPI	Inflamed	Lung Cancer	UCEIS 5/8	M	65	69	26		Oncology Rx elsewhere	Monotherapy	Steroids, Infliximab
4726 (24)	N/A	Immunofluorescence	Bound cell validation (CD3 IGG4 DAPI)	N/A	N/A	CPI	Inflamed	Melanoma	UCEIS 0/8	M	75	14	13		Response (CT Jan 2020)	Monotherapy	None
4553(16)	N/A	Immunofluorescence	Bound cell validation (CD3 IGG4 DAPI)	N/A	N/A	CPI	Inflamed	Lung Cancer	UCEIS 1/8	M	74	93	84		Response (stable CT 18/12/19)	Monotherapy
PRISE 7(7)	N/A	Immunofluorescence	Bound cell validation (CD3 IGG4 DAPI)	N/A	N/A	CPI	Inflamed	Melanoma	UCEIS 3/8	F	74	15	11		Response (CT March 2019)	Dual therapy	Nil
4449(28)	N/A	Immunofluorescence	Bound cell validation (CD3 IGG4 DAPI)	N/A	N/A	CPI	Inflamed	Lung Cancer	UCEIS 0	M	61	7	151		Response (20/3/20)	Monotherapy	Infliximab, Vedolizumab, FMT Tofacitinib
4055(26)	N/A	Immunofluorescence	Bound cell validation (CD3 IGG4 DAPI)	N/A	N/A	CPI	Inflamed	Melanoma	UCEIS 3/8	M	70	78	76		Partial response (CT 3/7/19)	Dual therapy	Steroids, Infliximab
3700(20)	N/A	Immunofluorescence	Bound cell validation (CD3 IGG4 DAPI)	N/A	N/A	CPI	Inflamed	Melanoma	UCEIS 0	M	79	78	308	Responded to prolonged course of oral steroids	Non response (CT 25/1/20)	Dual therapy	None
4310(30)	N/A	Immunofluorescence	Bound cell validation (CD3 IGG4 DAPI)	N/A	N/A	CPI	Inflamed	Melanoma	UCEIS 0	M	70	7	10		Response (Stable MRI 20.9.22)	Monotherapy	Steroids
4738(19)	N/A	Immunofluorescence	Bound cell validation (CD3 IGG4 DAPI)	N/A	N/A	CPI	Inflamed	Lung cancer	UCEIS 4/8	F	67	21	18	Responded to single course of oral steroids	Response (CT 20/1/20)	Monotherapy	Loperamide
GI4442 (37)	N/A	Immunofluorescence	Bound cell validation (CD3 IGG4 DAPI)	N/A	N/A	CPI	Inflamed	Renal Cancer	UCEIS 2/8	M	82	23	11	Responded to single course of oral steroids	Non response (CT 9/9/19)	Dual therapy	Steroids, Dalteparin, Risedronate, Bisoprolo, Paracetamol.
GI 6852 (12)	N/A	Immunofluorescence	Bound cell validation (CD3 IGG4 DAPI)	N/A	N/A	CPI	Inflamed	Melanoma	UCEIS 2-3/8	F	53	27	21	Responded to single course of oral steroids	Response (CT Sept 22)	Dual therapy	Omeprazole
3700(5)	N/A	Immunofluorescence	Bound cell validation (CD3 IGG4 DAPI)	N/A	N/A	CPI	Inflamed	Melanoma	UCEIS 1/8	M	48	9	6		No comment/imaging available to define response	Dual therapy	Nil
4310 (30)	N/A	Immunofluorescence	Bound cell validation (CD3 IGG4 DAPI)	N/A	N/A	CPI	Inflamed	Melanoma	UCEIS 0	M	70	7	10		Response (Stable MRI 20.9.22)	Monotherapy	Steroids
4158 (38)	N/A	Immunofluorescence	Bound cell validation (CD3 IGG4 DAPI)	N/A	N/A	CPI	Inflamed	Melanoma	UCEIS 6/8	M	68	59	23	Non-response to steroids and MMF, responded to infliximab	Non response (CT 28/8/19)	Dual therapy	Steroids, Mycophenolate Mofetil, Omeprazole, Paracetamol, Codeine, Phenytoin, Levetiracetam,
PRISE14(32)	N/A	Immunofluorescence	Bound cell validation (CD3 IGG4 DAPI)	N/A	N/A	CPI	Inflamed	Melanoma	UCEIS 6/8	M	72	64	40	Non-response to steroids and infliximab, responded to vedolizumab	Response (6/8/20)	Monotherapy	Steroids, Omeprazole
PRISE3(22)	N/A	Immunofluorescence	Bound cell validation (CD3 IGG4 DAPI)	N/A	N/A	CPI	Inflamed	Melanoma	UCEIS 1/8	M	71	71	1		Response (disease stable - MRI 4/4/19)	Dual therapy	None
4378 (31)	N/A	Immunofluorescence	Bound cell validation (CD3 IGG4 DAPI)	N/A	N/A	CPI	Inflamed	Lung Cancer	UCEIS 0/8	F	66	35	45		Non-response	Monotherapy	None
Prise 5(35)	N/A	Immunofluorescence	Bound cell validation (CD3 IGG4 DAPI)	N/A	N/A	CPI	Inflamed	Renal Cancer	UCEIS 4/8	M	49	28	<52 days	Responded to single course of oral steroids	Response (CT 14/9/19)	Monotherapy	Amitryptyline, Gabapentin, Levothyroxine, Morphine, Venlafaxine,
PRISE23(30)	N/A	Immunofluorescence	Bound cell validation (CD3 IGG4 DAPI)	N/A	N/A	CPI	Inflamed	Bladder Cancer	UCEIS 2/8	M	74	40	21		Non-response	Monotherapy	Lansoprazole, Naproxen, Mometasone cream, Morphine
PRISE11(18)	N/A	Immunofluorescence	Bound cell validation (CD3 IGG4 DAPI)	N/A	N/A	CPI	Not inflamed	Melanoma		F	74	15	0		Partial response (PET 30/5/19)	Dual therapy	Steroids, Statin, Omeprazole
4448(8)	N/A	Immunofluorescence	Bound cell validation (CD3 IGG4 DAPI)	N/A	N/A	CPI	Not inflamed	Melanoma		F	67	11	0		Non response (CT 26/10/19)	Monotherapy	Steroids, Abatacept, Dosulepin, Inhalers
PRISE 4 (11)	N/A	Immunofluorescence	Bound cell validation (CD3 IGG4 DAPI)	N/A	N/A	CPI	Not inflamed	Melanoma		M	74	7	0		Non response (CT April 2019 - closest imaging)	Monotherapy	Rivaroxaban, Lisinopril, Omeprazole, Bisoprolo, Bendroflumethiazide
PRISE12(16)	N/A	Immunofluorescence	Bound cell validation (CD3 IGG4 DAPI)	N/A	N/A	CPI	Not inflamed	Melanoma		M	60	14	0		Response (25/4/19)	Dual therapy	Citalopram, Aspirin, Amlodipine, Atorvastatin, Tamsulosin.
PRISE 3 (13)	N/A	Immunofluorescence	Bound cell validation (CD3 IGG4 DAPI)	N/A	N/A	CPI	Not inflamed	Melanoma		M	71	3	15		No comment/imaging available to define response	Dual therapy	Steroids
3691(21)	N/A	Immunofluorescence	Bound cell validation (CD3 IGG4 DAPI)	N/A	N/A	CPI	Not inflamed	Melanoma		F	68	70			Non response (CT May 2019)	Monotherapy
GI Cor 8 (GI 4996)	N/A	Immunofluorescence	Bound cell validation (CD3 IGG4 DAPI)	N/A	N/A	CPI	Not inflamed	Melanoma		M	83	65			Response (CT Sept 20)	Monotherapy
4685 (29)	N/A	Immunofluorescence	Bound cell validation (CD3 IGG4 DAPI)	N/A	N/A	CPI	Not inflamed	Melanoma		M	52	71			Response (CT Feb 2020)	Monotherapy
TIP OX 279	Organoids	Acute & Chronic Stimulation with TNF & Interferon	N/A	N/A	N/A	Healthy	Not inflamed			F	27	N/A	N/A				Folic Acid, Sumatriptan
TIP OX 274	Organoids	Acute & Chronic Stimulation with TNF & Interferon	N/A	N/A	N/A	Healthy	Not inflamed			M	68	N/A	N/A				Metformin, Indapamide, Amlodipine, Atorvastatin, Aspirin, Mirtazapine
GI 7277	Organoids	Acute & Chronic Stimulation with TNF & Interferon	N/A	N/A	N/A	Healthy	Not inflamed			F	60	NA	N/A				None
