# Supplementary material for: Tracking in situ checkpoint inhibitor-bound target T cells in patients with checkpoint-induced colitis
Source: Cancer Cell. 2024 May 13;42(5):797–814.e15. doi: 10.1016/j.ccell.2024.04.010 (PMC12979251; doi:10.1016/j.ccell.2024.04.010)
Supplement: Table S2. scRNA-Seq cell type cluster annotations, related to Figures 1, 2, and 6, and STAR Methods [file mmc3.xlsx]

## Sheet: Contents
Table S2. scRNA-Seq cell type cluster annotations. Related to Figures 1, 2, 6, and STAR Methods.
Sheet	Description
CD3 Tissue	Cluster summary of all cell clusters identified in CD3+ T Cell subset analysis from colonic tissue samples
CD3 Blood	Cluster summary of all cell clusters identified in CD3+ T Cell subset analysis fromPBMC samples
Epi, Stroma and Immune Clusters	Cluster summary of all non-T Cell clusters identified from colonic tissue samples

## Sheet: CD3 Tissue
Tissue CD3+ cells
Cluster	Key Marker Genes	Key Antibodies	Notes	Condition Enrichment	TCR Analysis	Key TFs	References
Th17 PD1-	IL26, IL17A, IL22, KIT, IL23R, CCR6, CCL20	CD4+		Enriched in HC, baseline Th17 cluster	BloodShare: 0.0197	JUNB, ATF7, BATF3, FOXP3, RORC, STAT3, RORA, RARA, RUNX2	7,8,94–98
					% singleton: 0.86
Th1	IFNG	CD4+			BloodShare: 0.0153	STAT1, STAT4, TBX19, TBX21, GATA3, FOXP3	95,99–101
					% singleton: 0.91
Naïve CD4+	LEF1, CCR7, SELL	CD4+			BloodShare: 0.00531	RUNX2, TCF7,	102–105
					% singleton: 0.98	KLF2, FOXP1, LEF1, BACH2, IKZF1
Tph	LEF1, CCR7, SELL, CXCR5, TOX, MAF, PDCD1	CD4+	CXCR5-low Tfh-like subset		BloodShare: 0.00565	TCF7, FOXP1, RUNX2,	46,102–105
					% singleton: 0.97	KLF3, LEF1, BACH2, IKZF1, ARID5A, MAF
Naïve CD8+	LEF1, CCR7, SELL	CD8+	Naïve CD8+ counterpart of naïve CD4+ cells		BloodShare: 0.0196	TBX19, TBX21, LEF1, BACH2, IKZF1, ID1, ZEB1, STAT3	106107
					% singleton: 0.98
GZMK+ Effector	GZMK, IFNG, KLRG1, EOMES, GZMB-low, GZMH-low	CD103- CD8+		Enriched in UC over CPI-Colitis	BloodShare: 0.162	EOMES, STAT3, BATF, TBX21	102
					singleton: 0.73
TRM	ITGAE, IL7R	CD103+ CD8+	Tissue-resident memory cells	Depleted in UC but not CPI-colitis	BloodShare: 0.0733	EGR1, EGR2, EGR3, STAT4, RUNX3	102108
					singleton: 0.65
Gamma-delta-rich 2	TRDC, TYROBP, NCR3, CD160, FCER1G	CD103+	Intra-epithelial, TYROBP+, natural IEL phenotype		BloodShare: 0.148	RORC, MAF, SOX4, TCF7, LEF1, TBX21, EOMES	102109110
					singleton: 0.52
Gamma-delta-rich 1	TRDC, NCR3, NCR1, NCR2, CD160, FCER1G	CD103+	Intra-epithelial, TYROBP, induced IEL phenotype		BloodShare: 0.0417	RORA, RORC, RUNX3, BATF3, TBX21, EOMES, SOX5, STAT3, STAT1, STAT5	102109110
					singleton: 0.67
CD103+ ZNF683+	ZNF683, ITGAE, CD160, ZEB2, GZMB	CD103+	Re-activated tissue-resident memory cells	Depleted in UC compared to HC	BloodShare: 0.0818	PRDM1, TBX21, EOMES, ZNF683, RUNX3	108,111–124
				Increased in CPI-Colitis	singleton: 0.51	PMID: 26256443
						PMID: 24839135
						TF regulatory network analysis showed higher activity of T cell terminal differentiation TFs for CC in ZNF683 cells ZEB1, GABPA, GABPB1, SPIB, PBX3, TAF7, PAX5, YBX1, ZNF639
CD103+ HAVCR2+	HAVCR2, LAYN, EOMES, PDCD1, CTLA4, TNFRSF9, GZMH, GZMB	CD8+	Exhausted phenotype CD8+ cells	Enriched in UC and CP-colitis over HC	BloodShare: 0.0663	EOMES, TBX21, PRDM1, BATF, STAT1, RUNX3, TCF3, TCF4, TCF7, TCF21, FOXB1, BCL3	125–127
		PD1+	PMID: 31624246	Enriched in CPI-colitis over UC	singleton: 0.70
IFN Response	IFI44L, ISG15, IFI6, MX1, ISG20, OAS1		Strong interferon response signature, some sample-specificity		BloodShare: 0.0313	IRF1, IRF2, IRF3, IRF4, IRF5, IRF7, IRF8, IRF9, STAT2, STAT1
					singleton: 0.81
Th17 PD1+	IL22, IL17A, IL26, IL21, IL23R, IFNG, PDCD1, CTLA4, NCR3, CCR6, CCL20	CD4+	Inflammation-associated counterpart to Th17 cluster	Increased in both CPI-Colitis and UC over HC, no strong CPI Colitis-UC difference	BloodShare: 0.0142	JUNB, ATF7, BATF3, FOXP3, RORC, STAT3, RORA, RARA, RUNX2	94,95,98
		PD1+			singleton: 0.87
Tc17	IL22, IL17A, IL26, IL21, IL23R, IFNG, PDCD1, CTLA4, NCR3, CCR6, CCL20		Inflammation-associated counterpart to Th17 cluster, CD8+, transcriptionally very similar to Th17 PD1+		BloodShare: 0.0361	STAT3, RORC, BATF3, MAF, PRDM1, IRF4, AHR, STAT5, GATA3	94,95,128
		CD8+			singleton: 0.69
		PD1+
GZMH+ Effector	GZMK, IFNG, KLRG1, EOMES, GZMH, GZMB	CD103- CD8+		Increased in both UC and CPI Colitis over HC	BloodShare: 0.259	EOMES, EGR1, EGR2, EGR3, EGR4, IRF7, IRF8, IRF2, TBX21	102
					singleton: 0.56
FGFBP2+ Effector	FGFBP2, CX3CR1, IFNG, KLRG1, EOMES, GZMH, GZMB	CD103- CD8+	Circulating, vessel-confined CD8+ effector cells.	Enriched in CPI-Colitis over HC	BloodShare: 0.592	KLF2, KLF3	102129
					singleton: 0.35
MAIT	TRAV1-2, TRAJ33, ZBTB16, KLRG1, SLC4A10, NCR3	CD8+	Mucosal-associated invariant T cells		BloodShare: 0.177	RORC, RORA, TBX21, EOMES (Eomes), IKZF1 (Helios), EGR1, ELK3, ZBTB16, ZBTB7A, ZBTB7B, ZBTB17, ZBTB14, ZBTB33	130131
					singleton: 0.76
					Semi-invariant TCR Alpha Chain
Tfh	TOX2, PDCD1, CTLA4, CXCR5, CXCL13	CD4+	Follicular helper cells	Enriched in UC over HC and CPI Colitis	BloodShare: 0.00204	FOXP1, FOXP3, STAT3, BCL6	95
		PD1+			singleton: 0.95
Cycling	MKI67, CTLA4, STMN1	CD8+ and CD4+	A mix of CD4+ and CD8+ actively proliferating cells in G2M and S-phase	Increased in CPI Colitis over UC and HC, increased in UC over HC	BloodShare: 0.0429	E2F8, E2F2, E2F1, E2F7, E2F4, E2F5	132133
					singleton: 0.75
Tregs	FOXP3, IL10, CTLA4, TNFRSF9, CCR6, IL1R1, IL1R2, LRRC32	CD4+	Regulatory T cells		BloodShare: 0.00619	STAT5, BATF, FOXP3, IRF4, JUNB, FOXO1, TCF3, LEF1, PRDM1, RUNX1	95134135
					singleton: 0.93

## Sheet: CD3 Blood
Blood CD3+ Cells
Cluster	Key Marker Genes	Key Antibodies	Notes	TCR Analysis	DEGs	Key References
CD4+ Memory 3	CCR6, RORA, CTSH, TIMP1 ,ANXA1	CD4+	Potentially Th17 phenotype effector/memory cells	TissueShare: 0.0120		68,136–139
		CD45RO		Singleton: 0.94
CD4+ Memory 2	CCR10, CCR4	CD4+	Possible skin-homing CD4 Th1-Th2 pleiotropic effector memory phenotype	TissueShare: 0.0150	á HLA-C in UC (vs CPI-Colitis)	68,140–143
		CD45RO		Singleton : 0.95
CD4+ Memory 1	KRT1, TCF7, SELL	CD4+	T central memory cells	TissueShare: 0.00190	áFOS/JUN (AP-1) pathway in CPI-Colitis (vs UC) – induces proliferation but also PD-1	8
		CD45RO		Singleton : 0.97	áHLA-C, HLA-A and STAT1 in UC (vs CPI-Colitis)
CD4+ CD8- FGFBP2+	FGFBP2, CX3CR1, HOPX, GZMB, GNLY, TBX21, KLRG1	CD4+	Terminally differentiated CD4 effector memory cells. Per literature, in UC, become IELs on trafficking to tissue. However there is considerable donor variation in the population	TissueShare: 0.197		144–147
		CD45RO		Singleton : 0.43
FGFBP2+ Effector 1	FGFBP2, CX3CR1, GZMH, ADGRG1, SPON2, ZEB2	CD8+	Cytotoxic cells, with adhesion and migration markers, Found to correlate with clinical response in Checkpoint therapy	TissueShare: 0.115	á IFITM3 (activation marker) in CPI-Colitis (vs UC)	126129148
		CD45RO		Singleton : 0.54	á HLA-C, KLRG1, IRF1, CCL5 (markers of terminal differentiation) in UC (vs CPI-Colitis). Also express á RAP1B which is associated with reduced migration into colon.
GZMK+ Effector 2	GZMK, HLA-DRA, FABP5, CD160	CD8+	Highly active Effector T cell population – because expressing high amounts of HLA type 1, correlated with autoimmune disease in SLE	TissueShare: 0.194		68149150
		CD45RO		Singleton : 0.54
Gamma-delta	TRDC,FCGR3A,TYROBP			TissueShare: 0.0636
				Singleton : 0.74
GZMK+ Effector 1	GZMK, XCL2, CCL4L2, CD160	CD8+	Effector population	TissueShare: 0.0821	á CTSW in CPI-Colitis (vs UC) – marker of cytotoxicity.	149
		CD45RO	Expressing some exhaustion markers	Singleton : 0.63
MAITs	TRAV1-2, TRAJ33, ZBTB16, SLC4A10	CD8+	Represent 5-10% of the circulating population	TissueShare: 0.0368	áHLA-C in UC (vs CPI-Colitis)	151
		CD45RO		Singleton : 0.76	á TXNIP (Activation marker) in CPI-Colitis (vs UC)
Memory CD8+	TCF7, IL7R, FXYD2, CCR7	CD8+	Potentially Central Memory / Resting CD8 T cells / Gradient from Naïve population	TissueShare: 0.0458		68149152
		CD45RO		Singleton : 0.87
Naïve CD8+	CCR7, LEF1	CD8+		TissueShare: 0	á HLA-C in UC, á CD69 in CPI-Colitis vs UC
				Singleton : 0.99
Cell Cycle	MKI67, STMN1	CD4+ /CD8+		TissueShare: 0.0223
		CD45RO		Singleton : 0.95
Tregs	FOXP3	CD4+		TissueShare: 0.00558		153
		CD45RO		Singleton : 0.98
Naïve CD4+	CCR7, LEF1	CD4+		TissueShare: 0.000416	á CD69 and JUNB in CPI-Colitis (vs UC)
				Singleton : 0.99	á HLA-C in UC

## Sheet: Epi, Stroma and Immune Clusters
Cluster Summary of Epithelial, Stromal and Immune populations
	Cluster	Sub-Cluster(s) if present	Key Marker Genes	Abundance	Notes	Key Literature References
Epithelial	Absorptive	Absorptive (1) and (2)	TIMP3, TAF4B, BAMBI, HIST1H3C, ARC	Fewer in CPI Colitis vs CPI Controls (*)	Two clusters differ because of gradient of gene expression	For all epithelial clusters below - 7,69
	BEST4		BEST4, OTOP2, SPIB, HES4	Fewer in CPI Colitis vs CPI Controls (**)
	Crypt Top Enterocytes		AQP8, CEACAM1, CEACAM7	Fewer in CPI Colitis vs CPI Controls (**)
	EEC (Enteroendocrine)		CHGA, PYY, CRYBA2, SCGN, FEV	No changes in Inflammation
	Enterocytes		CA1, SLC26A3, SELENBP1	Fewer in CPI Colitis vs CPI Controls (**)
	Goblets		MUC2, TFF3, ITLN1, SPINK4, WFDC2, KLK1, REP15, TPSG1,	CPI Colitis vs CPI Controls (trend)
	Inflammation Enterocytes		NOS2, WARS, IDO1, DUOX2A, DUOX, CXCL11	More in CPI Colitis vs CPI Controls (**), Same trend in UC
	Stem Cells		LGR5, ASCL2, SMOC2, OLFM4	No changes in inflammation
	TA (Transit Amplifying) Cells	TA and TA (G2M) clusters	MKI67, ZWINT, TYMS. GINS2, CENPM, CDC45, MCM10	No changes in inflammation	TA and TA G2M differ in degree of replication signal expression
	Tuft		HTR3E, GNG13, SH2D7, SH2D6,TRPM5,AZGP1,	No changes in inflammation
	Stromal Cells		CAV1, SOX8, NTRK2, CCL23, MIA, SERPINF2,	No changes in inflammation	Small residual stromal population in epithelial enriched fraction
	T Cells		CD3E, CD69, CD96, CD7, ZNF331, EVL	More in CPI Colitis vs CPI Controls (Tr)	Intra-epithelial T lymphocytes
	B Cells		CD19,CD79A, CD79B, MS4A1, CD69, EVL	No changes in Inflammation
	Mast Cells		TPSAB1, TPSB2C	No changes in Inflammation
	Myeloid Cells		CD14, C1QA, C1QB, C1QC, CTSB,	CPI Colitis vs CPI Controls (*), > UC (Tr) and HC (Tr)
	Plasma Cells		IGLC2, IGLC3	Trend towards more in CPI Colitis vs all other conditions
Stromal Cells (Enriched Fraction)	Myofibroblasts		ACTG2, MYH11, LUM, HHIP, SOSTDC1, MFAP5, NPNT, FOXL	Depleted in CPI Colitis vs CPI Controls (**) and HC (**). No differences between UC and HC.	Production of Lumican higher in inflammation – may be secondary to TNFa stimulation.	7,51,97,154–156
					F3, POSTN, EDNRB, MRVI1, MMP11, FOXL1, PDGFRA shared with S2
	Myofibroblasts 2		MYH11, GREM1/2, RSPO3, RSPO2, CHRDL1	No differences in inflammation	GREM1/2 as BMP antagonists help maintain a stem-cell niche. Abundant in Submucosa. Deeper Myofibroblast cluster (Seen most in resection ST sections B8 and B9)	157–159
					GREM1 and GREM2 are a marker of fibroblast activation in lung
					RSPO2 shared with S2
					GREM1,GREM2, CHRDL1, RSPO3 shared with S3
	Pericytes		COX4I2, RGS5, NOTCH3, C1QTNF1, FAM162B, STEAP4, KCNJ8	CPI Colitis vs CPI Controls (****) and HC (**). Trend towards increase in CPI Colitis vs CPI Controls and HC.		51,154,160–162
	Endothelial		PECAM1, CD34, VWF, EGFL7, PLVAP, RAMP2 &3, CLDN5, CYYR1, CALCRL, ECSCR, SOX18, ADGRL4, HYAL2,	CPI Colitis vs CPI Controls (***)	Endothelial cell markers are shared with subcluster 2 of Plasma cells	7,51,154
	Glial		S100B, NRXN1, GPM6B, CDH19,PLP1, MPZ, SPP1	Increase in CPI-Colitis vs UC (*), but the same as HC
	Stromal 1	S1 (1) and S1(2) subclusters.	ADAMDEC1, FABP4/5, CCL8/7, MCTP1	Depleted in CPI Colitis vs CPI Controls (***) and HC (*). Depleted in UC(*).	Gradient of CCL13, SCT, GSTM1,PROM1, POSTN, DMKN, OASL, GCH1, MX2 expression between two subclusters	7,51,154
					WNT2B and RSPO3 producer, along with S3
					MCTP1 shared production with Activated S1 cells
					(CCL2, ABCA8, COL14A1, APOE that were Historically used were not specific S1 markers in this dataset)
	Stromal 2		BMP5, Wnt5B, COL4A5, COL4A6 PDGFRA, NSG1, AGT, ENHO, VSTM2A, HAS1,TRPA1, SOX6, NRG1, GLP2R, ALKAL2 Global S2 markers	Depleted in CPI Colitis vs CPI Controls (**) and HC(*)	Supports epithelial stem-cell niche through production of Wnt, in conjunction with GREM1/2 produced by myofibroblast layer that inhibits BMP that would otherwise inhibit the Wnt pathway.	7,51,154,159,163–165
					F3, POSTN, EDNRB, MRVI1, MMP11, FOXL1, PDGFRA shared with Myofibroblasts
					FRZB shared with Pericytes
					APOD shared with S3
					LIMCH1 shared with Endothelial
					HSD17B2 shared with Epithelium
		S2(1) and S2(2)	Gradient of SCUBE2, MMP11, FGF9, HAS1, GFOD1, DUSP2 between clusters	As above	S2(1) and S2(2) likely represent fibroblast expression gradient differences across cluster
		S2 TLL2+	RSPO2, SMOC2, CPM, CYP1B1, PTGIS, PDGFRL, TLL2, BLNK, TSPAN7, ADAMTSL3, ASB13	No changes in inflammation	Function of subset unknown.
					Primary RSPO2 producing S2 cluster
					SMOC is an intestinal stem cell marker and acts to drive fibrosis through MF -> Fibroblast transition in Kidney & Lung (possibly via TGFB1 pathway)
					Expresses global S2 markers
		S2 NPY+	NPY, LTBP1, AREG,FST, SLITRK6,SLC4A4, CYTL1,FBN2,F2RL3,SEZ6L2, BMP7,PTX3,GJA1	Increased in CPI Colitis vs CPI Controls (**) and UC(*) and HC (Tr).	Function of subset unknown. Localized around Vascular structures in the deeper stroma by ST	166–168
					Expresses PID pathways for ERBB (Epithelial Growth factor receptor), LIS1 (Neuronal migration), DELTA-NP63 (Hallmark of stemness), A6B1-A6B4-INTEGRIN (Hallmark of stemness)
					NPY only produced by this cluster, does not also produce PYY or PPY which are otherwise produced by EEC
					ITGA8, PTGS1, LEF1, PAPLN, PTX3, GJA1, LTBP1, AKR1C1, TBXAS1, MMP3, SMOX, BMP7, STC1, NRG1, LOX shared with activated fibroblasts
					Expresses global S2 markers but does not produce RSPO1/2 or
					NDUFA4L2 like the other S2 subsets
	Stromal 3		GREM1, OGN, PRELP, IL33, C1QTNF3, EBF1, FGL2, CD34 Global S3 markers	Increased in CPI Colitis vs CPI Controls (***) and HC(**). Increased in UC (Trend).	Clustered around vascular structures by ST	7,51,154
		S3	SFRP2, THBS2, AKR1C1, PLA2G2A, OSR2,CHRDL2,AOX1,WISP2,SLPI, CHRDL1		MGST1, MEDAG, CFB, FIBIN common with activated fibroblast cluster
					RSPO3, SPRP1 shared with S1
					MGST1 common with epithelium
		S3 PI16+	PI16,OGN,MFAP5	Reduced in CPI Colitis vs CPI Controls(*)	CPM, MFAP5, VIT shared with S3	169
					Belongs to deeper S3 Subset (B8)
					More RSPO3/less immune focused
		S3 C7+	C7,C1QTNF3,CCL19,CYP7B1	No changes in inflammation	CHRDL1, GPC3 shared with S3
					More superficial S3 Subset (B8)
					More immune focused
	Stromal 4 (S4)		CCL19, CCL21, CTSH,FDCSP		Localized around lymphoid aggregates/follicles	51
					CTSH, FDCSP in common with activated fibroblast cluster
	Activated Fibroblast		IL13RA2, IL24, FAP,TWIST1, CXCL8, CXCL10, WNT5A (but not WNT5B), Global Activated Fibroblast markers		Formed predominantly of activated S1, S2, CSF3+ clusters	5,51
					CD82, IL13RA2, IL24, FAP, TWIST1, CHI3L1, NQO1, THRC1, CLU, PDPN also shared with S3 and S4
		Activated S1	CP,RAMP1,CHI3L2,	Increased in CPI Colitis vs CPI Controls (*), Increased in UC(Tr)	RAMP1, CHI3L2 also expressed by TNFSFB11 (S1)
					CSF3 Shared with Activated TNFSFB11 and activated CSF3
		Activated S2	DEFB1, FBH1, KIAA0930, GPX7, IL7R, ITGA2,MMP10, MYH11, IL1RL1, CXCL11	Increased in CPI Colitis vs CPI Controls (**) and HC(*). Increased in UC(*)	SMOC1 shared with activated TNFRSF11 (S1)
					ITGA2 shared with S2-NPY
					CXCL11 shared with Endothelial cells
		Activated CSF3+	LIF,IL6,CXCL8,CSF3,RARRES1,TRAF1	Increased in UC (*), HC(Tr), and CPI Colitis vs CPI Controls (Tr) and HC(Tr)	CSF3, CXCL6, CXCL8, RARRES1, STEAP1, TWIST1, PRRX1, IL24, CHI3L2 shared with other activated S1 clusters
					FDCSP shared with other activated FB clusters and S4
					CCL19 shared with S4
					GREM1 shared with S3/S4
					TRAF1 shared with Activated C3+
		Activated TNFSFB11 S1	IL13RA2, RGS5,MGST1,CXCL6,CXCL8,IL11,RAMP1,STEAP1,RARRES1,ASS1,ASL,VIPR2,GK,CEMIP,FIBIN,CHI3L2, PF4V1, CHST15,FAM20A,PI15,SLC16A4,FDCSP,CP	Increased in CPI Colitis vs CPI Controls (***) and HC(*). Increased in UC (Tr).	CP also expressed by S1 close to S3/4
					ASS1 also expressed by S3
					FDCSP also expressed by S4
					CXCL8 also expressed by CSF3+
					SULF2, SNX10, CTHRC1, WISP1
					Expressed with other activated fibroblasts
					RGS5 expressed with pericytes
					Very similar to inflammatory fibroblasts previously identified in Crohn’s Disease.
		S1 Interferon response	IFIT1/2, OAS1/2/3/, OASL, CD69	No differences in inflammation	CXCL10 (shared with activated Fibroblast cluster)
					Shares CCL7/8, ADAMDEC1 with parent S1 cluster
		Activated C3	C3, CFB, CD24, TAC3,TNFSF11,TRAF1, CST1	Increased in UC over CPI-Colitis (**) and UC Controls (*) and HC(Tr)	C3 shared with S3 and S4
					CFB shared with S1 activated
					CD24, TNFSF11 shared with S4.
					TRAF1 shared with activated CSF3+
					Produces more BMP1 than other activated FB
	Epithelial		ELF3, EPCAM, KRT19, LGALS4, CLDN3		Small number of residual epithelial cells in stromal/CD45+ enriched population
Immune Cells (Stromal Enrichment)	Cycling		MKI67, ZWINT, CD3D, CD19, PTPRC	Increased in CPI Colitis and UC over non-inflamed controls.	Conglomerate cluster comprising cycling immune cells, largely T cells, B cells and plasma cells
	NK&T cells		CD3D, CD7, KLRB1	Analysed in more detail utilizing CD3 dataset
	Mast		CPA3, TPSAB1, TPSB2, MS4A2, TPSD1, SLC18A2	No differences in inflammation
	Myeloid		CD14, AIF1, SPI1, CD68, C1QA, C1QB, C1QC, IGSF6, LST1	Increased in CPI Colitis vs CPI-Controls (***), CPI-Colitis vs HC (*), And CPI-Colitis vs UC (trend)
	B Cells		C19, CD22, DMS4A1, BANK1, CXCR5,FCRLA, PIKFYVE, TNFRSF13C, FAM129C	No changes in inflammation
	Plasma	Plasma 1, 2 and 3 subsets differentiated by immunoglobulin expression	MZB1, DERL3, IGLL5, CD79A, TNFRSF17, SPAG4, FCRL5, ZBP1, IGLV3-1, IRF4, CCR10, CD38	Reduced in CPI-Colitis vs CPI-Controls(*), trend towards reduction in CPI-colitis vs health.
Myeloid Cells	cDC		CD1C, CD1E, FCER1A, CLEC9A, FLT3	Increased in health vs CPI-Colitis (**) and UC (*)		For all myeloid subsets below- 160,170,171
	pDC		CLEC4C, IL3RA, BCL11A, TCF4	Trends towards increase in both UC and CPI-colitis
	ToIDC (mregDC)		CCL19, CCR7, LAMP3, FSCN1	No differences in Inflammation	Tolerogenic Dendritic cells
	Inflammatory Macrophages	Inflammatory Macrophages (1)	CCL18, CXCL1, S100A13	Increased in CPI-Colitis vs health (**) and UC (*). No differences between UC and HC
		Inflammatory Macrophages (2)	NFKBIA, S100A6, CXCL11, SIRPB1, ETV7,	Increased in CPI-Colitis (*), trend of increase in UC vs HC
		Inflammatory Macrophages (3)	S100A12, SERPINB2, APOBEC3A, NFKBIA, S100A6, IL1B	Increased in UC (*) and CPI-Colitis(**) compared to HC
		Inflammatory Macrophages (4)	INHBA, IL1A, SLAMF1	Trends towards increase in both UC and CPI-Colitis
	Macrophages	Macrophages (1) and (2)	CD14 CD68	No differences in inflammation	No pro-inflammatory signal
	(without pro-inflammatory signals)	Macrophages (3)	RNASE1, IGF1, ETV5, MRC1	Reduced in both UC(*) and CPI-Colitis (*) compared to HC	Expresses markers of residence (MRC1)
	Cycling		MKI67	Increased in HC vs CPI-Colitis (**) and UC (*)	Cycling Myeloid cells.
B and Plasma Cells	Atypical B Cells		CD19, ITGAX, CD86, EBI3, GPR137B, BATF, SIGLEC6, FCRL4, SOX5, LIMK1, TESC, MPP6, CD58, HMOX1, WEE1, ZBTB32,	No differences in inflammation		For all B cell subsets below - 68,172–174
	CD27-		CD19, TCL1A, IL4R, IGHD, BCL7A, CD200	No differences in inflammation
	CD27+		CD19, CD27, CD70, KLK1, TMEM273, PVT1, TNF
	Germinal Centre		CD19, RGS13, SUGCT, SERPINA9, MYO1E, ELL3, HOPX, GCSAM,	Increased in UC vs CPI-Colitis and HC, trend
	Germinal Centre Cycling		CD19, RGS13, SUGCT, SERPINA9, MYO1E, ELL3, HOPX, GCSAM, MKI67, ZWINT	Increased in UC vs CPI-Colitis (*) and HC (*)
	Plasma		ANKRD28, XBP1, PRDM1, TNFRSF17, TRIB1, RRBP1, DUSP5, SPAG4, SDC1, AQP3.		CD19-
	Interferon Response		IFI6, IFIT3, WARS	Increased in UC vs HC (*), and CPI-Colitis vs HC (Tr)
